# Supplementary material for: An Integrated Management System for Noncommunicable Diseases Program Implementation in a Sub-Saharan Setting
Source: Int J Environ Res Public Health. 2021 Nov 4;18(21):11619. doi: 10.3390/ijerph182111619 (PMC8583607; doi:10.3390/ijerph182111619)
Supplement: Supplementary file 1 [file ijerph-18-11619-s001.zip]

Archive with 7 entries (7 files):
- Supplementary Table S1.pdf
- Supplementary Table S2 rev1.pdf
- Supplementary Table S3 Rev1.pdf
- Supplementary Table S4.pdf
- Supplementary Table S5.pdf
- Supplementary Table S6.pdf
- Supplementary Table S7 Rev1.pdf
